# Supplementary material for: A Transcriptomic Analysis of Bottle Gourd-Type Rootstock Roots Identifies Novel Transcription Factors Responsive to Low Root Zone Temperature Stress
Source: Int J Mol Sci. 2024 Jul 29;25(15):8288. doi: 10.3390/ijms25158288 (PMC11313094; doi:10.3390/ijms25158288)
Supplement: Supplementary file 1 [file ijms-25-08288-s001.zip]

Archive with 2 entries (2 files):
- ijms-3100621-supplementary figure.pdf
- ijms-3100621-supplementary tables.xlsx
