# Supplementary material for: A Transcriptomic Analysis of Bottle Gourd-Type Rootstock Roots Identifies Novel Transcription Factors Responsive to Low Root Zone Temperature Stress
Source: Int J Mol Sci. 2024 Jul 29;25(15):8288. doi: 10.3390/ijms25158288 (PMC11313094; doi:10.3390/ijms25158288)
Supplement: Supplementary file 1 [file ijms-25-08288-s001.zip › ijms-3100621-supplementary tables.xlsx]

## Sheet: Table S1a
Table S1a. Numbers of DEGs in each TFs family detected in bottle gourd root after 48 h LRT stress vs 0 h control.
Gene ID	Transcription Family
HG10009417.gene	AGC_MAST
HG10000048.gene	AGC_RSK-2
HG10022683.gene	AGC_RSK-2
HG10019686.gene	AP2/ERF-AP2
HG10023198.gene	AP2/ERF-AP2
HG10003255.gene	AP2/ERF-ERF
HG10004041.gene	AP2/ERF-ERF
HG10007892.gene	AP2/ERF-ERF
HG10008483.gene	AP2/ERF-ERF
HG10009058.gene	AP2/ERF-ERF
HG10009075.gene	AP2/ERF-ERF
HG10009329.gene	AP2/ERF-ERF
HG10009358.gene	AP2/ERF-ERF
HG10010632.gene	AP2/ERF-ERF
HG10012026.gene	AP2/ERF-ERF
HG10012352.gene	AP2/ERF-ERF
HG10012533.gene	AP2/ERF-ERF
HG10013383.gene	AP2/ERF-ERF
HG10013668.gene	AP2/ERF-ERF
HG10014152.gene	AP2/ERF-ERF
HG10015512.gene	AP2/ERF-ERF
HG10016523.gene	AP2/ERF-ERF
HG10017319.gene	AP2/ERF-ERF
HG10017461.gene	AP2/ERF-ERF
HG10018601.gene	AP2/ERF-ERF
HG10019304.gene	AP2/ERF-ERF
HG10022764.gene	AP2/ERF-ERF
HG10002044.gene	B3
HG10000458.gene	bHLH
HG10002932.gene	bHLH
HG10004510.gene	bHLH
HG10006168.gene	bHLH
HG10006451.gene	bHLH
HG10007116.gene	bHLH
HG10010192.gene	bHLH
HG10010412.gene	bHLH
HG10010574.gene	bHLH
HG10020990.gene	bHLH
HG10021223.gene	bHLH
HG10002780.gene	bZIP
HG10009656.gene	bZIP
HG10013987.gene	bZIP
HG10015447.gene	bZIP
HG10019948.gene	bZIP
HG10023021.gene	bZIP
HG10002788.gene	C2C2-CO-like
HG10003992.gene	C2C2-Dof
HG10004986.gene	C2H2
HG10013631.gene	C2H2
HG10014190.gene	C2H2
HG10014915.gene	C2H2
HG10015395.gene	C2H2
HG10018693.gene	C2H2
HG10022018.gene	C2H2
HG10022313.gene	C2H2
HG10012736.gene	CAMK_CAMKL-CHK1
HG10017997.gene	CAMK_OST1L
HG10017999.gene	CAMK_OST1L
HG10018001.gene	CAMK_OST1L
HG10018002.gene	CAMK_OST1L
HG10001008.gene	CMGC_CDK-CRK7-CDK9
HG10018016.gene	CMGC_CDK-CRK7-CDK9
HG10012700.gene	GNAT
HG10016662.gene	GNAT
HG10021803.gene	GNAT
HG10016250.gene	GRAS
HG10005009.gene	GRF
HG10016790.gene	HB-BELL
HG10008326.gene	HB-HD-ZIP
HG10011781.gene	HB-HD-ZIP
HG10013206.gene	HB-HD-ZIP
HG10015309.gene	HB-HD-ZIP
HG10023358.gene	HB-HD-ZIP
HG10005123.gene	HB-other
HG10001675.gene	HSF
HG10007584.gene	HSF
HG10016731.gene	HSF
HG10022808.gene	HSF
HG10014718.gene	LOB
HG10014976.gene	LOB
HG10016667.gene	LOB
HG10009198.gene	MADS-MIKC
HG10019178.gene	MADS-MIKC
HG10021313.gene	MADS-MIKC
HG10015358.gene	MADS-M-type
HG10006709.gene	MBF1
HG10003490.gene	mTERF
HG10000851.gene	MYB
HG10001160.gene	MYB
HG10003973.gene	MYB
HG10009805.gene	MYB
HG10012325.gene	MYB
HG10014168.gene	MYB
HG10015774.gene	MYB
HG10019320.gene	MYB
HG10020150.gene	MYB
HG10020169.gene	MYB
HG10019917.gene	MYB
HG10023129.gene	MYB
HG10010158.gene	MYB-related
HG10020543.gene	MYB-related
HG10021176.gene	MYB-related
HG10022760.gene	MYB-related
HG10000858.gene	NAC
HG10000909.gene	NAC
HG10001255.gene	NAC
HG10001647.gene	NAC
HG10004583.gene	NAC
HG10005926.gene	NAC
HG10008446.gene	NAC
HG10010590.gene	NAC
HG10011660.gene	NAC
HG10012257.gene	NAC
HG10015365.gene	NAC
HG10022682.gene	NAC
HG10017769.gene	NF-YA
HG10022933.gene	NF-YB
HG10006175.gene	Others
HG10019823.gene	Others
HG10021365.gene	Others
HG10022194.gene	Others
HG10016049.gene	RLK-Pelle_CR4L
NewGene_1616	RLK-Pelle_CrRLK1L-1
HG10002598.gene	RLK-Pelle_DLSV
HG10016157.gene	RLK-Pelle_DLSV
HG10016158.gene	RLK-Pelle_DLSV
HG10016160.gene	RLK-Pelle_DLSV
HG10021143.gene	RLK-Pelle_DLSV
HG10021145.gene	RLK-Pelle_DLSV
HG10021155.gene	RLK-Pelle_DLSV
HG10021157.gene	RLK-Pelle_DLSV
HG10000356.gene	RLK-Pelle_L-LEC
HG10011766.gene	RLK-Pelle_L-LEC
HG10019979.gene	RLK-Pelle_L-LEC
HG10021221.gene	RLK-Pelle_L-LEC
HG10002712.gene	RLK-Pelle_LRK10L-2
HG10002309.gene	RLK-Pelle_LRR-I-1
HG10023500.gene	RLK-Pelle_LRR-I-1
HG10013022.gene	RLK-Pelle_LRR-IV
HG10000864.gene	RLK-Pelle_LRR-VIII-1
HG10018752.gene	RLK-Pelle_LRR-XI-1
NewGene_2785	RLK-Pelle_LRR-XII-1
NewGene_2786	RLK-Pelle_LRR-XII-1
NewGene_2787	RLK-Pelle_LRR-XII-1
NewGene_2791	RLK-Pelle_LRR-XII-1
HG10011831.gene	RLK-Pelle_LRR-XIIIb
HG10004891.gene	RLK-Pelle_LysM
HG10006328.gene	RLK-Pelle_RLCK-V
HG10005605.gene	RLK-Pelle_RLCK-VI
HG10007297.gene	RLK-Pelle_RLCK-VIIa-2
HG10015096.gene	RLK-Pelle_RLCK-VIIa-2
HG10013906.gene	RLK-Pelle_RLCK-XII-1
HG10008233.gene	RLK-Pelle_RLCK-XV
HG10012368.gene	RLK-Pelle_RLCK-XV
HG10001137.gene	RLK-Pelle_SD-2b
HG10003953.gene	RLK-Pelle_WAK
HG10007752.gene	RLK-Pelle_WAK
HG10016777.gene	RLK-Pelle_WAK_LRK10L-1
HG10020917.gene	TAZ
HG10005185.gene	TCP
HG10023428.gene	Tify
HG10009070.gene	TKL_Gdt
HG10022817.gene	TKL-Pl-4
HG10017351.gene	WNK_NRBP
HG10001573.gene	WRKY
HG10001659.gene	WRKY
HG10002681.gene	WRKY
HG10004325.gene	WRKY
HG10005239.gene	WRKY
HG10007709.gene	WRKY
HG10015944.gene	WRKY
HG10022598.gene	WRKY
HG10023035.gene	WRKY
NewGene_2164	WRKY

## Sheet: Table S1b
Table S1b. Numbers of DEGs in each TFs family detected in bottle gourd root after 72 h LRT stress vs 0 h control.
Gene ID	Transcription Family
HG10021401.gene	AGC_RSK-2
HG10017107.gene	AP2/ERF-AP2
HG10002388.gene	AP2/ERF-ERF
HG10003107.gene	AP2/ERF-ERF
HG10003877.gene	AP2/ERF-ERF
HG10004041.gene	AP2/ERF-ERF
HG10004563.gene	AP2/ERF-ERF
HG10005202.gene	AP2/ERF-ERF
HG10007892.gene	AP2/ERF-ERF
HG10008811.gene	AP2/ERF-ERF
HG10009058.gene	AP2/ERF-ERF
HG10009183.gene	AP2/ERF-ERF
HG10009184.gene	AP2/ERF-ERF
HG10010056.gene	AP2/ERF-ERF
HG10011130.gene	AP2/ERF-ERF
HG10012026.gene	AP2/ERF-ERF
HG10012351.gene	AP2/ERF-ERF
HG10012533.gene	AP2/ERF-ERF
HG10012796.gene	AP2/ERF-ERF
HG10012885.gene	AP2/ERF-ERF
HG10013141.gene	AP2/ERF-ERF
HG10013261.gene	AP2/ERF-ERF
HG10013262.gene	AP2/ERF-ERF
HG10013333.gene	AP2/ERF-ERF
HG10013383.gene	AP2/ERF-ERF
HG10013627.gene	AP2/ERF-ERF
HG10015512.gene	AP2/ERF-ERF
HG10016523.gene	AP2/ERF-ERF
HG10016733.gene	AP2/ERF-ERF
HG10016846.gene	AP2/ERF-ERF
HG10017319.gene	AP2/ERF-ERF
HG10018398.gene	AP2/ERF-ERF
HG10018601.gene	AP2/ERF-ERF
HG10019304.gene	AP2/ERF-ERF
HG10022052.gene	AP2/ERF-ERF
HG10022764.gene	AP2/ERF-ERF
HG10022765.gene	AP2/ERF-ERF
HG10002416.gene	ARID
HG10013396.gene	Aur
HG10007977.gene	AUX/IAA
HG10008065.gene	AUX/IAA
HG10001897.gene	B3
HG10004924.gene	B3
HG10018597.gene	B3
HG10020089.gene	B3
HG10021746.gene	B3
HG10000228.gene	bHLH
HG10006168.gene	bHLH
HG10006451.gene	bHLH
HG10007116.gene	bHLH
HG10007254.gene	bHLH
HG10007479.gene	bHLH
HG10009210.gene	bHLH
HG10010192.gene	bHLH
HG10010412.gene	bHLH
HG10013182.gene	bHLH
HG10013414.gene	bHLH
HG10016609.gene	bHLH
HG10016610.gene	bHLH
HG10018760.gene	bHLH
HG10005169.gene	BUB
HG10000479.gene	bZIP
HG10001589.gene	bZIP
HG10003854.gene	bZIP
HG10004831.gene	bZIP
HG10013987.gene	bZIP
HG10002287.gene	C2C2-GATA
HG10004551.gene	C2C2-GATA
HG10010385.gene	C2C2-GATA
HG10012252.gene	C2C2-LSD
HG10015224.gene	C2C2-YABBY
HG10010146.gene	C2H2
HG10015654.gene	C2H2
HG10017193.gene	C2H2
HG10020747.gene	C2H2
HG10006673.gene	C3H
HG10016385.gene	C3H
HG10012464.gene	CAMK_CAMKL-CHK1
HG10019487.gene	CAMK_CAMKL-CHK1
HG10007848.gene	CAMK_CDPK
HG10016372.gene	CAMK_CDPK
HG10017997.gene	CAMK_OST1L
HG10017998.gene	CAMK_OST1L
HG10001008.gene	CMGC_CDK-CRK7-CDK9
HG10020586.gene	CMGC_CDK-CRK7-CDK9
HG10020989.gene	CMGC_CDK-CRK7-CDK9
HG10013296.gene	CMGC_CDK-Pl
HG10017427.gene	CMGC_CDK-Pl
HG10018410.gene	CMGC_DYRK-PRP4
HG10002636.gene	CMGC_MAPK
HG10009916.gene	CMGC_MAPK
HG10020718.gene	CMGC_MAPK
HG10009936.gene	CSD
HG10002055.gene	DBB
HG10010797.gene	DBB
HG10016390.gene	DBB
HG10001623.gene	GARP-G2-like
HG10003852.gene	GARP-G2-like
HG10013822.gene	GARP-G2-like
HG10016750.gene	GARP-G2-like
HG10005373.gene	GeBP
HG10016662.gene	GNAT
HG10021803.gene	GNAT
HG10022543.gene	GNAT
HG10003258.gene	GRAS
HG10007526.gene	GRAS
HG10014430.gene	GRAS
HG10023025.gene	GRAS
HG10017360.gene	Group-Pl-4
HG10019977.gene	HB-HD-ZIP
HG10016475.gene	HB-other
HG10002477.gene	HMG
HG10009726.gene	HMG
HG10005048.gene	HSF
HG10007948.gene	HSF
HG10011972.gene	HSF
HG10019779.gene	HSF
HG10009744.gene	Jumonji
HG10000736.gene	LOB
HG10001642.gene	LOB
HG10008449.gene	LOB
HG10011299.gene	LOB
HG10016667.gene	LOB
HG10018403.gene	LOB
HG10003415.gene	MADS-MIKC
HG10020632.gene	MADS-MIKC
HG10000826.gene	MADS-M-type
HG10011278.gene	MADS-M-type
HG10011291.gene	MADS-M-type
HG10006709.gene	MBF1
HG10015357.gene	mTERF
HG10021804.gene	mTERF
HG10000256.gene	MYB
HG10001338.gene	MYB
HG10001518.gene	MYB
HG10006251.gene	MYB
HG10006318.gene	MYB
HG10008439.gene	MYB
HG10008595.gene	MYB
HG10009805.gene	MYB
HG10010633.gene	MYB
HG10014659.gene	MYB
HG10018294.gene	MYB
HG10019320.gene	MYB
HG10019353.gene	MYB
HG10019702.gene	MYB
HG10019917.gene	MYB
HG10020150.gene	MYB
HG10020169.gene	MYB
HG10023129.gene	MYB
HG10003117.gene	MYB-related
HG10008914.gene	MYB-related
HG10008950.gene	MYB-related
HG10010654.gene	MYB-related
HG10022760.gene	MYB-related
HG10000858.gene	NAC
HG10000909.gene	NAC
HG10001647.gene	NAC
HG10011660.gene	NAC
HG10012257.gene	NAC
HG10022682.gene	NAC
HG10001167.gene	NF-YA
HG10017769.gene	NF-YA
HG10001949.gene	NF-YB
HG10022933.gene	NF-YB
HG10004119.gene	OFP
HG10015606.gene	OFP
HG10020073.gene	OFP
HG10005380.gene	Others
HG10006175.gene	Others
HG10011016.gene	Others
HG10018176.gene	PLATZ
HG10021012.gene	PLATZ
HG10008862.gene	Pseudo ARR-B
HG10002598.gene	RLK-Pelle_DLSV
HG10014409.gene	RLK-Pelle_DLSV
HG10014411.gene	RLK-Pelle_DLSV
HG10016151.gene	RLK-Pelle_DLSV
HG10016158.gene	RLK-Pelle_DLSV
HG10019594.gene	RLK-Pelle_DLSV
HG10021142.gene	RLK-Pelle_DLSV
HG10021157.gene	RLK-Pelle_DLSV
HG10003506.gene	RLK-Pelle_L-LEC
HG10010062.gene	RLK-Pelle_L-LEC
HG10017187.gene	RLK-Pelle_L-LEC
HG10019972.gene	RLK-Pelle_L-LEC
HG10019973.gene	RLK-Pelle_L-LEC
HG10019979.gene	RLK-Pelle_L-LEC
HG10021221.gene	RLK-Pelle_L-LEC
HG10020692.gene	RLK-Pelle_LRK10L-2
HG10002308.gene	RLK-Pelle_LRR-I-1
HG10002309.gene	RLK-Pelle_LRR-I-1
HG10002314.gene	RLK-Pelle_LRR-I-1
HG10020266.gene	RLK-Pelle_LRR-I-1
HG10022643.gene	RLK-Pelle_LRR-I-1
HG10023500.gene	RLK-Pelle_LRR-I-1
HG10023505.gene	RLK-Pelle_LRR-I-1
HG10023507.gene	RLK-Pelle_LRR-I-1
HG10023510.gene	RLK-Pelle_LRR-I-1
HG10014694.gene	RLK-Pelle_LRR-III
HG10017795.gene	RLK-Pelle_LRR-III
HG10002400.gene	RLK-Pelle_LRR-XI-1
HG10018752.gene	RLK-Pelle_LRR-XI-1
HG10022362.gene	RLK-Pelle_LRR-XI-1
HG10015939.gene	RLK-Pelle_LRR-XII-1
NewGene_2463	RLK-Pelle_LRR-XII-1
NewGene_2785	RLK-Pelle_LRR-XII-1
HG10013751.gene	RLK-Pelle_LRR-XIIIa
HG10013850.gene	RLK-Pelle_LRR-XIIIa
HG10020804.gene	RLK-Pelle_LRR-XIIIa
HG10011831.gene	RLK-Pelle_LRR-XIIIb
HG10004891.gene	RLK-Pelle_LysM
HG10016795.gene	RLK-Pelle_LysM
HG10018489.gene	RLK-Pelle_LysM
HG10013527.gene	RLK-Pelle_RLCK-Os
HG10003933.gene	RLK-Pelle_RLCK-VI
HG10005605.gene	RLK-Pelle_RLCK-VI
HG10001415.gene	RLK-Pelle_RLCK-VIIa-1
HG10022002.gene	RLK-Pelle_RLCK-VIIa-1
HG10022476.gene	RLK-Pelle_RLCK-VIIa-1
HG10001478.gene	RLK-Pelle_RLCK-VIIa-2
HG10002527.gene	RLK-Pelle_RLCK-VIIa-2
HG10008233.gene	RLK-Pelle_RLCK-XV
HG10001129.gene	RLK-Pelle_SD-2b
HG10002220.gene	RLK-Pelle_SD-2b
HG10013593.gene	RLK-Pelle_SD-2b
HG10018057.gene	RLK-Pelle_SD-2b
HG10020350.gene	RLK-Pelle_SD-2b
HG10003953.gene	RLK-Pelle_WAK
HG10003954.gene	RLK-Pelle_WAK
HG10003958.gene	RLK-Pelle_WAK
HG10007752.gene	RLK-Pelle_WAK
HG10017195.gene	RLK-Pelle_WAK_LRK10L-1
HG10000172.gene	SNF2
HG10013751.gene	STAT
HG10006437.gene	STE_STE11
HG10008061.gene	STE_STE11
HG10009877.gene	STE_STE11
HG10010270.gene	STE_STE11
HG10016204.gene	STE_STE11
HG10020743.gene	STE_STE7
HG10020545.gene	TAZ
HG10005185.gene	TCP
HG10020619.gene	TCP
HG10021370.gene	Tify
HG10012726.gene	TKL-Pl-2
HG10012710.gene	TKL-Pl-4
HG10019576.gene	TKL-Pl-4
HG10019618.gene	TKL-Pl-4
HG10020853.gene	TKL-Pl-4
HG10014284.gene	TKL-Pl-8
HG10022332.gene	TRAF
HG10022352.gene	TRAF
HG10017296.gene	Trihelix
HG10020169.gene	Trihelix
HG10021632.gene	Trihelix
HG10014005.gene	TUB
HG10023199.gene	TUB
HG10012610.gene	ULK_ULK4
HG10010250.gene	WNK_NRBP
HG10000758.gene	WRKY
HG10001573.gene	WRKY
HG10001659.gene	WRKY
HG10002681.gene	WRKY
HG10004325.gene	WRKY
HG10005239.gene	WRKY
HG10007709.gene	WRKY
HG10015944.gene	WRKY
HG10019485.gene	WRKY
NewGene_2164	WRKY
HG10022075.gene	zf-HD

## Sheet: Table S2
Table S2. Common differentially expressed TFs in bottle gourd root after 48 h and 72h LRT compared with 0 h control, as determined by RNA-seq.
Gene ID	TF family	FDR (0 h vs 48 h)	Log2FC (0 h vs 48 h)	FDR (0 h vs 72 h)	Log2FC (0 h vs 72 h)
HG10004041.gene	AP2/ERF-ERF	4.55154e-36	-1.22331	2.77452e-09	2.69693
HG10007892.gene	AP2/ERF-ERF	0.0218464	-2.03938	1.53132e-05	2.47309
HG10009058.gene	AP2/ERF-ERF	1.33935e-40	6.30123	6.24486e-06	8.78514
HG10012026.gene	AP2/ERF-ERF	5.00411e-21	2.80306	1.33935e-40	4.25874
HG10012533.gene	AP2/ERF-ERF	4.55154e-36	-3.7616	1.39552e-19	3.73734
HG10013383.gene	AP2/ERF-ERF	4.55154e-36	-2.38232	8.54577e-16	1.02076
HG10015512.gene	AP2/ERF-ERF	4.55154e-36	-1.50664	0	3.86016
HG10016523.gene	AP2/ERF-ERF	7.27769e-07	-1.44094	2.44183e-17	2.12307
HG10017319.gene	AP2/ERF-ERF	7.30749e-10	-3.2832	5.22674e-39	1.18248
HG10018601.gene	AP2/ERF-ERF	8.97209e-90	-2.48043	1.23745e-20	1.00423
HG10019304.gene	AP2/ERF-ERF	3.47238e-16	-2.48375	3.92499e-07	3.94634
HG10022764.gene	AP2/ERF-ERF	0	-0.421173	6.52815e-07	2.74412
HG10006168.gene	bHLH	1.42668e-10	-3.43485	2.681e-08	3.32476
HG10006451.gene	bHLH	2.90162e-08	6.80734	0	3.37293
HG10007116.gene	bHLH	9.8563e-11	4.98327	3.61605e-33	7.08436
HG10010192.gene	bHLH	2.0978e-69	-3.02955	9.21875e-28	3.57763
HG10010412.gene	bHLH	0.00514968	-3.45998	2.53906e-16	3.02821
HG10010574.gene	bHLH	9.21875e-28	-2.78393	5.68876e-08	3.24824
HG10009805.gene	MYB	7.61947e-18	2.52712	2.93528e-07	5.56478
HG10019320.gene	MYB	1.02303e-19	2.19707	4.87132e-05	6.31062
HG10019917.gene	MYB	2.41024e-09	-1.55634	1.46107e-17	5.39369
HG10020150.gene	MYB	0	1.17326	1.15983e-56	4.3083
HG10020169.gene	MYB	1.33935e-40	2.09251	4.11015e-21	3.81972
HG10023129.gene	MYB	8.27326e-109	2.12573	0.00076067	3.43985
HG10000858.gene	NAC	1.05208e-66	2.06378	2.05276e-12	1.46606
HG10000909.gene	NAC	3.80962e-08	4.213	8.47701e-16	1.57617
HG10001647.gene	NAC	3.07319e-09	3.31	2.35462e-05	2.01207
HG10011660.gene	NAC	4.22908e-05	4.541	8.70165e-11	1.05322
HG10012257.gene	NAC	2.0294e-28	3.1671	3.14916e-05	6.45692
HG10022682.gene	NAC	4.79928e-13	2.33764	7.02888e-06	6.54156
HG10000758.gene	WRKY	1.37666e-06	3.47252	3.98507e-09	-3.65134
HG10001573.gene	WRKY	5.06219e-06	3.33015	4.72846e-16	-2.43194
HG10001659.gene	WRKY	2.47687e-14	3.47252	6.97528e-08	-1.57286
HG10002681.gene	WRKY	0	3.33015	5.22674e-39	-1.97629
HG10004325.gene	WRKY	4.72846e-16	-1.02213	1.23745e-20	-2.05441
HG10005239.gene	WRKY	0	0.281056	2.7311e-06	-2.34014
HG10007709.gene	WRKY	7.02888e-06	-2.10895	2.86484e-09	-3.0554
HG10015944.gene	WRKY	5.33439e-109	10.602	3.33506e-94	6.06038
NewGene_2164	WRKY	2.9997e-89	6.84876	0	12.9748

## Sheet: Table S3
Table S3. Sequences of qRT-PCR primers
Gene	Forward (5'-3')	Reverse (5'-3')	Size (bp)
HG10015223 (UBQ5)	CGAACCCTTGCCGACTACAA	TTGTAGAACTGGAGGACGGC	161
HG10000758	CCCCGCTTCCTTCTTCGATT	TGTTGACGCTCCCGATGAAA	196
HG10001573	TAGAGGATCCTAGTGGCGGC	GTAGACGGCGATGGCAGAAT	190
HG10001659	GTGCTCGTCGTCCGAAGTTA	TCACCTCCCCACTCTTGGAA	182
HG10002681	AGAGGTGAAAGCAGATAGCGT	GATCAGAGAGGCTCCGTTCG	158
HG10004325	GAGAGCGATCTTTCCGAGCA	TCTCCTTGCTGAATGGCGTT	161
HG10005239	CCAGCAGTACGATCCATT	AGATGAACAGCACGACAC	169
HG10007709	GATGATGAGGTTCTTGTTGAT	TGTATTGAGCAGCATAATCG	183
HG10014746	CAACAAATATCCCAGTTC	CAACAAATATCCCAGTTC	199
NewGene_2164	TTCAATGGAGGTCGTCGGTTCT	CGTAAGCGGCGAAGATAGACTC	173
HG10000858	ACTGGGTGCTATGTCGTATCTAC	TGGTTGTGGATTGGGAGTTGTA	169
HG10000909	GGGACTTACCTGATTTGGCTAA	CTGACAACCTCAAGATTCTCCT	162
HG10001647	TGGAAGGCAACTGGTATTGACAAG	AGTGATTGGAGGGAGGCGAAAT	159
HG10011660	AATACAGCAACGGTTCGCCATC	ACTCGCCCAATCGGAATTTACAG	179
HG10013844	ATCGTTGCCTCTTCGTCGTCTC	GGCTGTGTTTGGCTCCATTTGT	174
HG10016518	GATGGCATCATTGGCTTCTTAC	GTTGTTACGGTGGATGAAGTCT	171
HG10012031	GCAGCAAGATTACCTGGAAGAAC	AAGCTCGTTGTGTTGCAGATTC	174
HG10016702	GGATAACGCTGTCAAGAATCAC	CACTAGAGTCGCTTATGTCAGA	197
HG10019917	CCTGGTAGAACTGATAATGCTGTC	GGAGGAAGAGGAAGAGGTAGAG	152
HG10020150	GCATTATGGCTGAGGAACACAA	ATGGGAATCTGGAAGTGAAGGG	197
HG10020169	CATCTCACCTTCCACAACAACA	TTCCTCATCCTCCTCATCTTCC	170
HG10023129	TCTCCTTGGCAATAGGTGGTCTCA	AGGTTCGGATGACTGGCTTAGGT	157
HG10004041	TGGCGACGACCATCACAGATTA	ACGACGACGACGAAGAAGAAGA	191
HG10007892	TCCTCCTCCTCATCTTCCTTAT	TCCTCTTGTACTTGGTGATCTG	197
HG10009058	TTGCGAGACTGAGTGAGTTGAAGA	CGAGGACGACGACGAAGAACAT	161
HG10012026	CTCGATCCAAAGTACCCTAGAA	GTCTCACTCCTCTGTAACTCTT	176
HG10012533	CTTCAACAACACTCCCTCCAATG	CGCTGCCTAATCCCTCTGTATT	150
HG10013383	ATGTATCGTGGCGTAAGAATGC	GGAAGTTGAGAATGGCGGAATT	172
HG10015512	TGGCTTGGTACTTACGATACTG	ATGTATGAGACACGGTGGTTTC	175
HG10016523	CAGTCCACTTCCATCCGAATCAA	TGCTTCTACTCCTTCACTCCATTG	199
HG10017319	GGCTGCTCTTGCTTATGATGAA	GGAAGAAGACGAGGAGGATGAA	163
HG10018601	TTCTCCTCCTCTTCAGATTTCG	CGGACGCCTCTATAATTCTTCT	155
HG10019304	TGCCATTATCGCCGACTTAATC	ATTCTTCCTCTGCCTCTTCTTC	199
HG10022764	GGAAGACAATTCTCACCAACTC	CCTCCATCTCCTCCTTAACTTG	158
HG10006168	AGAGAAGACGGTGGTTGTGAGTAT	TCAAGGAAGAGCGTGTTCAGAAG	150
HG10006451	GTTCTTCCACCATTGCTGACAT	CTTCAACCTTGACACTGAGACA	195
HG10007116	CAATCATAGGCGGTGCTATCAACT	ACGAGGAAGACGGGAAGGTAAA	177
HG10010192	CCACTATCATCACCACCACCAG	TCTCCTCGTCCTCTCATTCAACA	167
HG10010412	CTCGTATCCAGCCTTGTCTCAG	CTTATCTCGGTTGTCGCCTCTC	198
HG10010574	GACGACCATGATTCTGTAGAAG	GGCTCCTTATGTACCTTATTGG	197
